# Supplementary material for: Hesperetin mitigates sorafenib-induced cardiotoxicity in mice through inhibition of the TLR4/NLRP3 signaling pathway
Source: PLoS One. 2022 Aug 9;17(8):e0271631. doi: 10.1371/journal.pone.0271631 (PMC9362940; doi:10.1371/journal.pone.0271631)
Supplement: S1 Table — (XLSX) [file pone.0271631.s001.xlsx]

## Sheet: Sheet1
IL-6 (pg/ml)					Caspase-3 (ng/ml)					Caspase-3 (area%)
Control	Hesperetin	Sorafenib	Combination		Control	Hesperetin	Sorafenib	Combination		Control	Hesperetin	Sorafenib	Combination
27.3	28.5	124.8	68.5		1	1.2398	3.2411	1.331		1.866	4.669	14.785	4.016
33.5	35.6	145	53.7		0.98927	0.91471	3.3562	1.412		3.601	4.749	16.579	5.226
30.2	30.5	130	60.5		0.97	1	3.25	1.34		2.823	1.209	16.217	11.782
										2.703	3.671	15.079	4.24
										3.938	2.617	19.394	7.471
IL-1β (pg/ml)					BcL2 (ng/ml)
Control	Hesperetin	Sorafenib	Combination		Control	Hesperetin	Sorafenib	Combination
47.8	53.8	152.5	84.3		1	1.20739	0.2631	1.258		BcL2 (area%)
58.3	64.2	187.4	77.5		1.17285	0.8619	0.2583	1.352		Control	Hesperetin	Sorafenib	Combination
50.2	60.2	160.2	80.3		1.13	1	0.23	0.82		11.07	9.215	2.893	6.191
										13.068	11.701	5.166	7.266
										9.695	12.782	4.426	7.699
TNF-α (ng/ml)					TGF-b (ng/ml)					14.954	12.842	2.436	5.72
Control	Hesperetin	Sorafenib	Combination		Control	Hesperetin	Sorafenib	Combination		8.822	7.247	1.125	7.924
43.6	56.8	172.4	73.2		1	0.8275	3.30672	1.8863
66.5	67.3	155	69.5		1.27183	1.32673	3.41757	1.94372
50.3	60.2	160.2	70.5		1.23	1.2	3.336	1.8997		Masson (area%)
										Control	Hesperetin	Sorafenib	Combination
										6.476	7.22	18.479	10.139
TLR4 (ng/ml)										5.66	6.23	18.6	10.2
Control	Hesperetin	Sorafenib	Combination							5.86	6.33	18.7	10.3
1	1.18	2.8	1.38
1.1	1.04	3.17	1.34
1.09	1.1	2.9	1.4
NLRP3 (ng/ml)
Control	Hesperetin	Sorafenib	Combination
1	1.13	3.67	1.28
1.11	1.133	3.85	1.43
1	1.1	4.7	1.2
